# Supplementary material for: Sulawesifulvius thailandicus – a new species of the genus Sulawesifulvius Gorczyca, Chérot & Štys from Thailand (Hemiptera, Heteroptera, Miridae, Cylapinae)
Source: Zookeys. 2017 Jan 26;(647):109–19. doi: 10.3897/zookeys.647.10960 (PMC5345352; doi:10.3897/zookeys.647.10960)
Supplement: XML Treatment for Sulawesifulvius thailandicus [file zookeys.647.10960-treatment1.xml]

<!DOCTYPE tp:taxon-treatment
  PUBLIC "-//TaxonX//DTD Taxonomic Treatment Publishing DTD v0 20100105//EN" "tax-treatment-NSO.dtd">
<tp:taxon-treatment xmlns:tp="http://www.plazi.org/taxpub"><tp:treatment-meta><kwd-group><label>Taxon classification</label><kwd><named-content content-type="kingdom">Animalia</named-content></kwd><kwd><named-content content-type="order">Hemiptera</named-content></kwd><kwd><named-content content-type="family">Miridae</named-content></kwd></kwd-group><mixed-citation publication-type="journal"><person-group><name><surname>Wolski</surname><given-names>Andrzej</given-names></name><name><surname>Yasunaga</surname><given-names>Tomohide</given-names></name><name><surname>Gorczyca</surname><given-names>Jacek</given-names></name><name><surname>Herczek</surname><given-names>Aleksander</given-names></name></person-group><article-title><italic><tp:taxon-name><tp:taxon-name-part taxon-name-part-type="genus">Sulawesifulvius</tp:taxon-name-part> <tp:taxon-name-part taxon-name-part-type="species">thailandicus</tp:taxon-name-part></tp:taxon-name></italic> – a new species of the genus <italic><tp:taxon-name><tp:taxon-name-part taxon-name-part-type="genus">Sulawesifulvius</tp:taxon-name-part></tp:taxon-name></italic> Gorczyca, Chérot &amp; Štys from Thailand (<tp:taxon-name><tp:taxon-name-part taxon-name-part-type="order">Hemiptera</tp:taxon-name-part></tp:taxon-name>, <tp:taxon-name><tp:taxon-name-part taxon-name-part-type="suborder">Heteroptera</tp:taxon-name-part></tp:taxon-name>, <tp:taxon-name><tp:taxon-name-part taxon-name-part-type="family">Miridae</tp:taxon-name-part></tp:taxon-name>, <tp:taxon-name><tp:taxon-name-part taxon-name-part-type="subfamily">Cylapinae</tp:taxon-name-part></tp:taxon-name>)</article-title><source>Zookeys</source><day>26</day><month>1</month><year>2017</year><volume>2017</volume><issue>647</issue><fpage>109</fpage><lpage>119</lpage><pub-id pub-id-type="doi">10.3897/zookeys.647.10960</pub-id></mixed-citation></tp:treatment-meta><tp:nomenclature><tp:taxon-name>
            <tp:taxon-name-part taxon-name-part-type="genus">Sulawesifulvius</tp:taxon-name-part>
            <tp:taxon-name-part taxon-name-part-type="species">thailandicus</tp:taxon-name-part>
            <object-id xmlns:xlink="http://www.w3.org/1999/xlink" content-type="zoobank" xlink:type="simple">http://zoobank.org/CCBBF52D-B8B6-4418-A2F1-B782B3A5F5D8</object-id>
          </tp:taxon-name><tp:taxon-authority>Wolski, Yasunaga &amp; Gorczyca</tp:taxon-authority><tp:taxon-status xmlns:xlink="http://www.w3.org/1999/xlink" xlink:type="simple">sp. n.</tp:taxon-status><xref ref-type="fig" rid="F1">Figures 2–4</xref><xref ref-type="fig" rid="F3">, 12–17</xref><xref ref-type="fig" rid="F4">, 18–21</xref><xref ref-type="fig" rid="F5">, 22–25</xref></tp:nomenclature><tp:treatment-sec sec-type="diagnosis" id="SECID0EWIAC"><title>Diagnosis.</title><p>Recognized by the following set of characters: dorsum yellow with large dark brown and red areas (Figs <xref ref-type="fig" rid="F1">2–3</xref>); parameres as described below and depicted in Figs <xref ref-type="fig" rid="F3">14–17</xref>; endosoma with three well-developed sclerites (Fig. <xref ref-type="fig" rid="F3">13</xref>).</p><fig id="F1" position="float" orientation="portrait"><label>Figures 1–4.</label><caption><p>Dorsal habitus photograph of <italic><tp:taxon-name><tp:taxon-name-part taxon-name-part-type="genus">Sulawesifulvius</tp:taxon-name-part> <tp:taxon-name-part taxon-name-part-type="species">schuhi</tp:taxon-name-part></tp:taxon-name></italic> (<bold>1</bold> ♂ paratype) and <italic><tp:taxon-name><tp:taxon-name-part taxon-name-part-type="genus">Sulawesifulvius</tp:taxon-name-part> <tp:taxon-name-part taxon-name-part-type="species">thailandicus</tp:taxon-name-part></tp:taxon-name></italic> (<bold>2</bold> holotype <bold>3</bold> ♀ paratype). Ventral view of <italic><tp:taxon-name><tp:taxon-name-part taxon-name-part-type="genus">Sulawesifulvius</tp:taxon-name-part> <tp:taxon-name-part taxon-name-part-type="species">thailandicus</tp:taxon-name-part></tp:taxon-name></italic> (<bold>4</bold> ♀ paratype).</p></caption><graphic xmlns:xlink="http://www.w3.org/1999/xlink" xlink:href="zookeys-647-109-g001.jpg" position="float" orientation="portrait" xlink:type="simple" id="oo_119639.jpg"/></fig><fig id="F2" position="float" orientation="portrait"><label>Figures 5–11.</label><caption><p>Scanning electron micrographs of <italic><tp:taxon-name><tp:taxon-name-part taxon-name-part-type="genus">Sulawesifulvius</tp:taxon-name-part> <tp:taxon-name-part taxon-name-part-type="species">schuhi</tp:taxon-name-part></tp:taxon-name></italic> (♂, paratype). <bold>5</bold> Dorsal habitus <bold>6</bold> Head and pronotum (lateral view) <bold>7</bold> Head (dorsal view) <bold>8, 9</bold> Structure and vestiture of hemelytron <bold>10</bold> Protarsus <bold>11</bold> Posterior half of male abdomen (dorsal view). Abbreviations: <abbrev xmlns:xlink="http://www.w3.org/1999/xlink" id="ABBRID0E4LAC" xlink:type="simple">gc<def><p>  = genital capsule</p></def></abbrev>; <abbrev xmlns:xlink="http://www.w3.org/1999/xlink" id="ABBRID0EDMAC" xlink:type="simple">lp<def><p>  = left paramere</p></def></abbrev>; <abbrev xmlns:xlink="http://www.w3.org/1999/xlink" id="ABBRID0EJMAC" xlink:type="simple">pr<def><p>  = proctiger</p></def></abbrev>; <abbrev xmlns:xlink="http://www.w3.org/1999/xlink" id="ABBRID0EPMAC" xlink:type="simple">ps<def><p>  = paramere socket</p></def></abbrev>; <abbrev xmlns:xlink="http://www.w3.org/1999/xlink" id="ABBRID0EVMAC" xlink:type="simple">rp<def><p>  = right paramere</p></def></abbrev>.</p></caption><graphic xmlns:xlink="http://www.w3.org/1999/xlink" xlink:href="zookeys-647-109-g002.jpg" position="float" orientation="portrait" xlink:type="simple" id="oo_119641.jpg"/></fig><fig id="F3" position="float" orientation="portrait"><label>Figures 12–17.</label><caption><p>Male genitalia of <italic><tp:taxon-name><tp:taxon-name-part taxon-name-part-type="genus">Sulawesifulvius</tp:taxon-name-part> <tp:taxon-name-part taxon-name-part-type="species">thailandicus</tp:taxon-name-part></tp:taxon-name></italic>. <bold>12</bold> Genital capsule (dorsal view, aedeagus and parameres removed) <bold>13</bold> Endosoma (right lateral view) <bold>14</bold> Right paramere (right lateral view) <bold>15</bold> Right paramere (dorsal view) <bold>16</bold> Left paramere (right lateral view) <bold>17</bold> Left paramere (let lateral view). Abbreviations: apr = apical process; bpr = basal process; dss = sclerotized portion of ductus seminis inside endosoma; es 1, 2, 3 – endosomal sclerites; <abbrev xmlns:xlink="http://www.w3.org/1999/xlink" id="ABBRID0EIOAC" xlink:type="simple">pb<def><p>  = paramere body</p></def></abbrev>; <abbrev xmlns:xlink="http://www.w3.org/1999/xlink" id="ABBRID0EOOAC" xlink:type="simple">pr<def><p>  = proctiger</p></def></abbrev>; <abbrev xmlns:xlink="http://www.w3.org/1999/xlink" id="ABBRID0EUOAC" xlink:type="simple">ps<def><p>  = paramere socket</p></def></abbrev>; <abbrev xmlns:xlink="http://www.w3.org/1999/xlink" id="ABBRID0E1OAC" xlink:type="simple">sl<def><p>  = sensory lobe</p></def></abbrev>.</p></caption><graphic xmlns:xlink="http://www.w3.org/1999/xlink" xlink:href="zookeys-647-109-g003.jpg" position="float" orientation="portrait" xlink:type="simple" id="oo_119642.jpg"/></fig><p>
            <italic><tp:taxon-name><tp:taxon-name-part taxon-name-part-type="genus">Sulawesifulvius</tp:taxon-name-part> <tp:taxon-name-part taxon-name-part-type="species">thailandicus</tp:taxon-name-part></tp:taxon-name></italic> is most similar to <italic><tp:taxon-name><tp:taxon-name-part taxon-name-part-type="genus">Sulawesifulvius</tp:taxon-name-part> <tp:taxon-name-part taxon-name-part-type="species">schuhi</tp:taxon-name-part></tp:taxon-name></italic> and <italic><tp:taxon-name><tp:taxon-name-part taxon-name-part-type="genus">Sulawesifulvius</tp:taxon-name-part> <tp:taxon-name-part taxon-name-part-type="species">yinggelingensis</tp:taxon-name-part></tp:taxon-name></italic> in having large red markings on the dorsal surface (Figs <xref ref-type="fig" rid="F1">2–3</xref>, <xref ref-type="fig" rid="F4">20</xref>, <xref ref-type="fig" rid="F5">23</xref>; <xref ref-type="bibr" rid="B11">Mu and Liu 2014</xref>) (only slightly tinged with red in <italic><tp:taxon-name><tp:taxon-name-part taxon-name-part-type="genus">Sulawesifulvius</tp:taxon-name-part> <tp:taxon-name-part taxon-name-part-type="species">indicus</tp:taxon-name-part></tp:taxon-name></italic>) (<xref ref-type="bibr" rid="B23">Yeshwanth and Chérot 2015</xref>). <italic><tp:taxon-name><tp:taxon-name-part taxon-name-part-type="genus">Sulawesifulvius</tp:taxon-name-part> <tp:taxon-name-part taxon-name-part-type="species">thailandicus</tp:taxon-name-part></tp:taxon-name></italic> can, however, be easily distinguished by the characteristic shape of the parameres (as depicted in Figs <xref ref-type="fig" rid="F3">14–17</xref>) and the endosoma with three endosomal sclerites (Fig. <xref ref-type="fig" rid="F3">13</xref>).</p><fig id="F4" position="float" orientation="portrait"><label>Figures 18–21.</label><caption><p>Scanning electron micrographs of <italic><tp:taxon-name><tp:taxon-name-part taxon-name-part-type="genus">Sulawesifulvius</tp:taxon-name-part> <tp:taxon-name-part taxon-name-part-type="species">thailandicus</tp:taxon-name-part></tp:taxon-name></italic> (holotype) <bold>18</bold> Dorsal habitus <bold>19</bold> Head (dorsal view) <bold>20–21</bold> Structure and vestiture of hemelytron.</p></caption><graphic xmlns:xlink="http://www.w3.org/1999/xlink" xlink:href="zookeys-647-109-g004.jpg" position="float" orientation="portrait" xlink:type="simple" id="oo_119643.jpg"/></fig><fig id="F5" position="float" orientation="portrait"><label>Figures 22–25.</label><caption><p>
          <italic><tp:taxon-name><tp:taxon-name-part taxon-name-part-type="genus">Sulawesifulvius</tp:taxon-name-part> <tp:taxon-name-part taxon-name-part-type="species">thailandicus</tp:taxon-name-part></tp:taxon-name></italic>, a male adult live individual (SERS).</p></caption><graphic xmlns:xlink="http://www.w3.org/1999/xlink" xlink:href="zookeys-647-109-g005.jpg" position="float" orientation="portrait" xlink:type="simple" id="oo_119644.jpg"/></fig><!--PageBreak--></tp:treatment-sec><tp:treatment-sec sec-type="description" id="SECID0ESDAE"><title>Description.</title><p>
            <bold>Coloration</bold> (Figs <xref ref-type="fig" rid="F1">2–4</xref>, <xref ref-type="fig" rid="F5">22–25</xref>). Dorsum yellow extensively mottled with dark brown and red. <bold><italic>Head</italic></bold>. Ground coloration yellow; vertex and frons moderately tinged with brown; vertex with two blackish patch posteriorly, each bordering inner margin of eye; tubercles on vertex and frons each with small dark brown patch; mandibular and maxillary plates and clypeus tinged with red; mandibular plates with two small, dark brown patches basally; antennal segments I and II yellow broadly tinged with red; segment dark brownish; labium dirty yellow tinged with red. <bold><italic>Thorax</italic></bold>. <italic>Pronotum</italic>. Yellow broadly tinged with brown and red; calli tinged with black. <italic>Mesoscutum and scutellum</italic>. Mesoscutum dark brown with small yellow tinges; scutellum mostly yellow, dark brown basally, with brown triangular pattern apically and with <!--PageBreak-->small, brown, longitudinal patch at extreme apex. <italic>Thoracic pleura</italic>. Proepimeron yellowish, weakly tinged with red; mesepimeron and metepisternum dark castaneous; scent gland evaporative area dirty yellow. <italic>Hemelytron</italic>. Yellow, extensively tinged with dark brown, brown, and red; apical half of exocorium and basal portion of cuneus with marking composed of black, longitudinal, curved patches bordering R+M vein and inner half of basal margin of cuneus (Fig. <xref ref-type="fig" rid="F1">2</xref>, arrow); membrane fuscous mottled with yellow. <italic>Legs</italic>. Dirty yellow with dark brown, brown and red tinges. <bold><italic>Abdomen</italic></bold>. Dark brown. <bold>Structure, Texture, and Vestiture</bold> (Figs <xref ref-type="fig" rid="F1">2–4</xref>, <xref ref-type="fig" rid="F4">18</xref>–<xref ref-type="fig" rid="F5">25</xref>). <bold><italic>Head</italic></bold>. Vertex and frons each with pair of relatively large tubercles; labial segments I and II subdivided. <italic>Pronotum</italic>. Calli small. <italic>Mesoscutum and scutellum</italic>. Scutellum flat.</p><p>
            <bold><italic>Male genitalia</italic></bold> (Figs <xref ref-type="fig" rid="F3">12–17</xref>). <italic>Genital capsule</italic> (Fig. <xref ref-type="fig" rid="F3">12</xref>). Weakly flattened dorsoventrally; dorsal wall long, only weakly shorter than ventral wall; proctiger narrow; genital opening terminal in orientation; lateral margin immarginate. <italic>Aedeagus</italic> (Fig. <xref ref-type="fig" rid="F3">13</xref>). <italic>Ductus seminis</italic> relatively broad and rather short; sclerotized part of ductus seminis inside endosoma (dss) ovoid; secondary gonopore clearly present; endosoma with three sclerites (es1, es2 and es3); each sclerite sharply pointed; es1 nearly cylindrical at basal three fourths, apical one fourth tapering toward apex; sclerites es2 and es3 strongly curved; es2 tapering toward apex; es3 weakly broadened apically. <italic>Right paramere</italic> (Figs <xref ref-type="fig" rid="F3">14–15</xref>). Apical process relatively short, tapering toward apex, with protruding, hook-shaped process subapically; paramere body broad, covered with relatively long, semierect setae dorsally; basal process triangular. <italic>Left paramere</italic> (Figs <xref ref-type="fig" rid="F3">16–17</xref>). Apical process strongly broadened toward apex, with protruding hook-shaped process apically; paramere body long and thin, its lateral margins sinuate; sensory lobe and basal process strongly developed, elongated, tapering toward apex and sharply pointed</p><p>
            <bold>Measurements.</bold> ♂ (*: holotype measurements): Body length 2.95–3.05*, width 1.6–1.75*; Head length 0.48–0.53*, width across eyes 0.65–0.68*, interocular distance 0.3–0.33*; antennal segments I 0.14*–0.16, II 0.37–0.40*, III 0.46*–0.53, IV 0.17; labium obscured by glue and immeasurable in the examined specimens); pronotal length 0.53–0.55*; anterior margin 0.73–0.75*, lateral margin 0.3, posterior margin 1.26–1.33*. ♀: Body length 3.45, width 1.95; Head length 0.57, width across eyes 0.72, interocular distance 0.33; antennal segments I 0.15, II 0.45, III 0.57, IV missing; labial length 1.05; pronotal length 0.55, anterior margin 0.82, lateral margins 0.60, posterior margin 1.35.</p><p>
            <bold>Female.</bold> Similar to male in coloration, structure, texture, and vestiture.</p></tp:treatment-sec><tp:treatment-sec sec-type="biology" id="SECID0EPHAE"><title>Biology.</title><p>Unknown.</p></tp:treatment-sec><tp:treatment-sec sec-type="distribution" id="SECID0EUHAE"><title>Distribution.</title><p>Thailand (Nakhon Ratchasima, Nakhon Nayok).</p><fig id="F6" position="float" orientation="portrait"><label>Figure 26.</label><caption><p>Distribution map of <italic><tp:taxon-name><tp:taxon-name-part taxon-name-part-type="genus">Sulawesifulvius</tp:taxon-name-part></tp:taxon-name></italic>.</p></caption><graphic xmlns:xlink="http://www.w3.org/1999/xlink" xlink:href="zookeys-647-109-g006.jpg" position="float" orientation="portrait" xlink:type="simple" id="oo_119645.jpg"/></fig></tp:treatment-sec><tp:treatment-sec sec-type="etymology" id="SECID0ENIAE"><title>Etymology.</title><p>The specific name refers to the country where the holotype was collected.</p></tp:treatment-sec><tp:treatment-sec sec-type="type material" id="SECID0ESIAE"><title>Type material.</title><p>
            <bold>Holotype male</bold>. Nakhon Ratchasima Prov., Wang Nam Khieo, Sakaerat Environmental Research Station, Sakaerat Biosphere Reserve, <named-content xmlns:xlink="http://www.w3.org/1999/xlink" content-type="dwc:verbatimCoordinates" xlink:type="simple"><named-content content-type="geo-json" specific-use="{&#34;type&#34;:&#34;Point&#34;,&#34;coordinates&#34;:[101.927500,14.507500]}" id="NCID0E4IAE" xlink:type="simple">14°30'27"N, 101°55'39"E</named-content></named-content>, 410 m alt., light trap, 25 Sep 2013, T. Yasunaga (<bold><named-content xmlns:xlink="http://www.w3.org/1999/xlink" content-type="dwc:institutional_code" xlink:type="simple">DOA</named-content></bold>); <bold>paratypes</bold> ♂: Nakhon Ratchasima Prov., Wang Nam Khieo, Sakaerat Environmental Research <!--PageBreak--><!--PageBreak-->Station, Sakaerat Biosphere Reserve, <named-content xmlns:xlink="http://www.w3.org/1999/xlink" content-type="dwc:verbatimCoordinates" xlink:type="simple"><named-content content-type="geo-json" specific-use="{&#34;type&#34;:&#34;Point&#34;,&#34;coordinates&#34;:[101.927500,14.507500]}" id="NCID0EQJAE" xlink:type="simple">14°30'27"N, 101°55'39"E</named-content></named-content>, <italic><tp:taxon-name><tp:taxon-name-part taxon-name-part-type="genus">Dipterocarpus</tp:taxon-name-part></tp:taxon-name></italic> forest, light trap, 22 July 2015, leg. J. Gorczyca &amp; A. Herczek (<bold><abbrev xmlns:xlink="http://www.w3.org/1999/xlink" content-type="institution" xlink:title="Department of Zoology, University of Silesia, Poland" id="ABBRID0E4JAE" xlink:type="simple">US</abbrev></bold>); ♀: THAILAND: Nakhon Nayok: Sarika, <named-content xmlns:xlink="http://www.w3.org/1999/xlink" content-type="dwc:verbatimCoordinates" xlink:type="simple"><named-content content-type="geo-json" specific-use="{&#34;type&#34;:&#34;Point&#34;,&#34;coordinates&#34;:[101.300000,14.310833]}" id="NCID0EFKAE" xlink:type="simple">N14°18'39" E101°18'00"</named-content></named-content>, at light, 22 Mar 2010, T. Yasunaga &amp; K. Yamada (AMNH_PBI 00380553) (<bold><abbrev xmlns:xlink="http://www.w3.org/1999/xlink" content-type="collection" xlink:title="T. Yasunaga Collection, Nagasaki, Japan" id="ABBRID0ELKAE" xlink:type="simple">TYCN</abbrev></bold>).</p></tp:treatment-sec><ref-list><ref id="B11"><mixed-citation xmlns:xlink="http://www.w3.org/1999/xlink" xlink:type="simple">
          <person-group><name name-style="western"><surname>Mu</surname><given-names>Y-R</given-names></name><name name-style="western"><surname>Liu</surname><given-names>G-Q</given-names></name></person-group> (<year>2014</year>) <article-title>Taxonomic Notes on the genus <italic><tp:taxon-name><tp:taxon-name-part taxon-name-part-type="genus">Sulawesifulvius</tp:taxon-name-part></tp:taxon-name></italic> Gorczyca, Chérot &amp; Štys, 2004 (<tp:taxon-name><tp:taxon-name-part taxon-name-part-type="order">Hemiptera</tp:taxon-name-part></tp:taxon-name>: <tp:taxon-name><tp:taxon-name-part taxon-name-part-type="family">Miridae</tp:taxon-name-part></tp:taxon-name>: <tp:taxon-name><tp:taxon-name-part taxon-name-part-type="subfamily">Cylapinae</tp:taxon-name-part></tp:taxon-name>) with Description of One New Species.</article-title> <source>Journal of the Kansas Entomological Society</source> <volume>87</volume>(<issue>4</issue>): <fpage>327</fpage>–<lpage>332</lpage>. <ext-link xlink:type="simple" ext-link-type="doi" xlink:href="10.2317/JKES130105.1">https://doi.org/10.2317/JKES130105.1</ext-link></mixed-citation></ref><ref id="B23"><mixed-citation xmlns:xlink="http://www.w3.org/1999/xlink" xlink:type="simple">
          <person-group><name name-style="western"><surname>Yeshwanth</surname><given-names>HM</given-names></name><name name-style="western"><surname>Chérot</surname><given-names>F</given-names></name></person-group> (<year>2015</year>) <article-title>A new Indian species of the genus <italic><tp:taxon-name><tp:taxon-name-part taxon-name-part-type="genus">Sulawesifulvius</tp:taxon-name-part></tp:taxon-name></italic> Gorczyca, Chérot &amp; Štys, 2004 (<tp:taxon-name><tp:taxon-name-part taxon-name-part-type="class">Insecta</tp:taxon-name-part></tp:taxon-name>, <tp:taxon-name><tp:taxon-name-part taxon-name-part-type="suborder">Heteroptera</tp:taxon-name-part></tp:taxon-name>, <tp:taxon-name><tp:taxon-name-part taxon-name-part-type="family">Miridae</tp:taxon-name-part></tp:taxon-name>, <tp:taxon-name><tp:taxon-name-part taxon-name-part-type="subfamily">Cylapinae</tp:taxon-name-part></tp:taxon-name>).</article-title> <source>ZooKeys</source> <volume>475</volume>: <fpage>89</fpage>–<lpage>95</lpage>. <ext-link xlink:type="simple" ext-link-type="doi" xlink:href="10.3897/zookeys.475.8349">https://doi.org/10.3897/zookeys.475.8349</ext-link></mixed-citation></ref></ref-list></tp:taxon-treatment>
